# Supplementary material for: The diversity of Odonata and their endophytic ovipositions from the Upper Oligocene Fossillagerstätte of Rott (Rhineland, Germany)
Source: Zookeys. 2011 Sep 24;(130):67–89. doi: 10.3897/zookeys.130.1441 (PMC3260750; doi:10.3897/zookeys.130.1441)
Supplement: XML Treatment for Libellula ceres [file zookeys.130.1441-treatment2.xml]

<!DOCTYPE tp:taxon-treatment
  PUBLIC "-//TaxonX//DTD Taxonomic Treatment Publishing DTD v0 20100105//EN" "tax-treatment-NSO.dtd">
<tp:taxon-treatment xmlns:tp="http://www.plazi.org/taxpub"><tp:treatment-meta><mixed-citation publication-type="journal"><person-group><name><surname>Petrulevičius</surname><given-names>Julián F.</given-names></name><name><surname>Wappler</surname><given-names>Torsten</given-names></name><name><surname>Nel</surname><given-names>André</given-names></name><name><surname>Rust</surname><given-names>Jes</given-names></name></person-group><article-title>The diversity of Odonata and their endophytic ovipositions from the Upper Oligocene Fossillagerstätte of Rott (Rhineland, Germany)</article-title><source>Zookeys</source><day>24</day><month>9</month><year>2011</year><volume>2011</volume><issue>130</issue><fpage>67</fpage><lpage>89</lpage><pub-id pub-id-type="doi">10.3897/zookeys.130.1441</pub-id></mixed-citation></tp:treatment-meta><tp:nomenclature><tp:taxon-name>
                            <tp:taxon-name-part taxon-name-part-type="genus">Libellula</tp:taxon-name-part>
                            <tp:taxon-name-part taxon-name-part-type="species">ceres</tp:taxon-name-part>
                        </tp:taxon-name><tp:taxon-authority>Hagen, 1863</tp:taxon-authority></tp:nomenclature><tp:treatment-sec sec-type="Remarks"><title>Remarks.</title><p>Same remarks as for Same remarks as for <italic><tp:taxon-name>Libellula cassandra</tp:taxon-name></italic>.</p></tp:treatment-sec></tp:taxon-treatment>
