# Supplementary material for: The diversity of Odonata and their endophytic ovipositions from the Upper Oligocene Fossillagerstätte of Rott (Rhineland, Germany)
Source: Zookeys. 2011 Sep 24;(130):67–89. doi: 10.3897/zookeys.130.1441 (PMC3260750; doi:10.3897/zookeys.130.1441)
Supplement: XML Treatment for Libellulidae [file zookeys.130.1441-treatment3.xml]

<!DOCTYPE tp:taxon-treatment
  PUBLIC "-//TaxonX//DTD Taxonomic Treatment Publishing DTD v0 20100105//EN" "tax-treatment-NSO.dtd">
<tp:taxon-treatment xmlns:tp="http://www.plazi.org/taxpub"><tp:treatment-meta><mixed-citation publication-type="journal"><person-group><name><surname>Petrulevičius</surname><given-names>Julián F.</given-names></name><name><surname>Wappler</surname><given-names>Torsten</given-names></name><name><surname>Nel</surname><given-names>André</given-names></name><name><surname>Rust</surname><given-names>Jes</given-names></name></person-group><article-title>The diversity of Odonata and their endophytic ovipositions from the Upper Oligocene Fossillagerstätte of Rott (Rhineland, Germany)</article-title><source>Zookeys</source><day>24</day><month>9</month><year>2011</year><volume>2011</volume><issue>130</issue><fpage>67</fpage><lpage>89</lpage><pub-id pub-id-type="doi">10.3897/zookeys.130.1441</pub-id></mixed-citation></tp:treatment-meta><tp:nomenclature><tp:taxon-name>
                        <tp:taxon-name-part taxon-name-part-type="family">Libellulidae</tp:taxon-name-part>
                    </tp:taxon-name><tp:taxon-status xmlns:xlink="http://www.w3.org/1999/xlink" xlink:type="simple">species A</tp:taxon-status><xref ref-type="fig" rid="F2">Fig. 7</xref></tp:nomenclature><tp:treatment-sec sec-type="Material examined"><title>Material examined.</title><p>GPIBo Ro-37a from the locality of Rott (Upper Oligocene, Sapropelite- and Diatomite-Layers): three fragmentary preserved wings; body and appendages missing.</p></tp:treatment-sec><tp:treatment-sec sec-type="Description"><title>Description.</title><p>Three wings articulated but wrinkled. Only antero-apical part of one wing is possible to be described. Nine postnodals preserved, not aligned with 10 postsubnodals. Pterostigma covering three cells. Nine posterostigmal veins.Pseudo-IR1 long born beneath posterior part of pterostigma and covering 11 cells. IR1 almost straight connected to pseudo-IR1. RP2 slightly curved. IR2 ending at more than three cells from RP2.Rspl almost straight but ending on IR2 distally, with two rows of cells between it and IR2.</p></tp:treatment-sec><tp:treatment-sec sec-type="Remarks"><title>Remarks.</title><p>The shape of Rspl ending on IR2 and those of IR1 and pseudo-IR1, together with the weak pterostigmal brace are typical of <tp:taxon-name>Libellulidae</tp:taxon-name>. The postnodals and postsubnodals not aligned together with the broad area between RP1 and RP2 suggest possible affinities with the <tp:taxon-name>Trameinae</tp:taxon-name>. Nevertheless, this fossil differs from <italic><tp:taxon-name>Paleotramea cellulosa</tp:taxon-name></italic> from the same outcrop in the presence of only two rows of cells between Rspl and IR2. Also the patterns of cells between RP1 and IR1 are different in the two fossils. Thus it corresponds to a different unnamed species of <tp:taxon-name>Libellulidae</tp:taxon-name>.</p></tp:treatment-sec><tp:treatment-sec><!--Section generated to contain objects referenced in tp:taxon-treatment.--><fig id="F2" position="float" orientation="portrait"><label>Figure 7.</label><caption><p><tp:taxon-name>Libellulidae</tp:taxon-name> species A from the Upper Oligocene Sapropelite- and Diatomite-Layers of Rott.7 Photograph of GPIBo Ro-37a. Abbreviations: <bold>N</bold>– nodus; <bold>RP3/4</bold>– posterior radius; <bold>MA</bold>– anterior media. Scale bar represent 5 mm.</p></caption><graphic xmlns:xlink="http://www.w3.org/1999/xlink" xlink:href="ZooKeys-130-067-g002.jpg" position="float" orientation="portrait" xlink:type="simple"/></fig></tp:treatment-sec></tp:taxon-treatment>
