# Supplementary material for: The diversity of Odonata and their endophytic ovipositions from the Upper Oligocene Fossillagerstätte of Rott (Rhineland, Germany)
Source: Zookeys. 2011 Sep 24;(130):67–89. doi: 10.3897/zookeys.130.1441 (PMC3260750; doi:10.3897/zookeys.130.1441)
Supplement: XML Treatment for Aeshna dido [file zookeys.130.1441-treatment4.xml]

<!DOCTYPE tp:taxon-treatment
  PUBLIC "-//TaxonX//DTD Taxonomic Treatment Publishing DTD v0 20100105//EN" "tax-treatment-NSO.dtd">
<tp:taxon-treatment xmlns:tp="http://www.plazi.org/taxpub"><tp:treatment-meta><mixed-citation publication-type="journal"><person-group><name><surname>Petrulevičius</surname><given-names>Julián F.</given-names></name><name><surname>Wappler</surname><given-names>Torsten</given-names></name><name><surname>Nel</surname><given-names>André</given-names></name><name><surname>Rust</surname><given-names>Jes</given-names></name></person-group><article-title>The diversity of Odonata and their endophytic ovipositions from the Upper Oligocene Fossillagerstätte of Rott (Rhineland, Germany)</article-title><source>Zookeys</source><day>24</day><month>9</month><year>2011</year><volume>2011</volume><issue>130</issue><fpage>67</fpage><lpage>89</lpage><pub-id pub-id-type="doi">10.3897/zookeys.130.1441</pub-id></mixed-citation></tp:treatment-meta><tp:nomenclature><tp:taxon-name>
                            <tp:taxon-name-part taxon-name-part-type="genus">Aeshna</tp:taxon-name-part>
                            <tp:taxon-name-part taxon-name-part-type="species">dido</tp:taxon-name-part>
                        </tp:taxon-name><tp:taxon-authority>Hagen, 1863</tp:taxon-authority></tp:nomenclature><tp:treatment-sec sec-type="Remarks"><title>Remarks.</title><p>This species is based on larval stages. <xref ref-type="bibr" rid="B12">Hagen (1863)</xref> placed the specimens in the recent genus <italic><tp:taxon-name>Aeshna</tp:taxon-name></italic> but the available characters are insufficient for this attribution and this taxon must be treated as an <tp:taxon-name>Aeshnidae</tp:taxon-name> <italic>incertae sedis</italic>, as already indicated in <xref ref-type="bibr" rid="B44">Nel et al. (1994)</xref>.</p></tp:treatment-sec><ref-list><ref id="B12"><mixed-citation xmlns:xlink="http://www.w3.org/1999/xlink" xlink:type="simple"><person-group><name name-style="western"><surname>Hagen</surname><given-names>HA</given-names></name></person-group> (<year>1863</year>)<article-title> Neuropteren aus der Braunkohle von Rott im Siebengebirge.</article-title> <source>Palaeontographica</source> <volume>10</volume>: <fpage>247</fpage>-<lpage>269</lpage>.</mixed-citation></ref><ref id="B44"><mixed-citation xmlns:xlink="http://www.w3.org/1999/xlink" xlink:type="simple"><person-group><name name-style="western"><surname>Nel</surname><given-names>A</given-names></name><name name-style="western"><surname>Martínez-Delclòs</surname><given-names>X</given-names></name><name name-style="western"><surname>Escuillié</surname><given-names>F</given-names></name><name name-style="western"><surname>Brisac</surname><given-names>P</given-names></name></person-group> (<year>1994</year>)<article-title> Les Aeshnidae fossiles: Etat actuel des connaissances (Odonata, Anisoptera).</article-title> <source>Neues Jahrbuch für Geologie und Paläontologie, Abhandlungen </source> <volume>194</volume>: <fpage>143</fpage>-<lpage>186</lpage>.</mixed-citation></ref></ref-list></tp:taxon-treatment>
