# Supplementary material for: The diversity of Odonata and their endophytic ovipositions from the Upper Oligocene Fossillagerstätte of Rott (Rhineland, Germany)
Source: Zookeys. 2011 Sep 24;(130):67–89. doi: 10.3897/zookeys.130.1441 (PMC3260750; doi:10.3897/zookeys.130.1441)
Supplement: XML Treatment for Paleoovoidus [file zookeys.130.1441-treatment5.xml]

<!DOCTYPE tp:taxon-treatment
  PUBLIC "-//TaxonX//DTD Taxonomic Treatment Publishing DTD v0 20100105//EN" "tax-treatment-NSO.dtd">
<tp:taxon-treatment xmlns:tp="http://www.plazi.org/taxpub"><tp:treatment-meta><mixed-citation publication-type="journal"><person-group><name><surname>Petrulevičius</surname><given-names>Julián F.</given-names></name><name><surname>Wappler</surname><given-names>Torsten</given-names></name><name><surname>Nel</surname><given-names>André</given-names></name><name><surname>Rust</surname><given-names>Jes</given-names></name></person-group><article-title>The diversity of Odonata and their endophytic ovipositions from the Upper Oligocene Fossillagerstätte of Rott (Rhineland, Germany)</article-title><source>Zookeys</source><day>24</day><month>9</month><year>2011</year><volume>2011</volume><issue>130</issue><fpage>67</fpage><lpage>89</lpage><pub-id pub-id-type="doi">10.3897/zookeys.130.1441</pub-id></mixed-citation></tp:treatment-meta><tp:nomenclature><label>Ichnogenus</label><tp:taxon-name>
                            <tp:taxon-name-part taxon-name-part-type="genus">Paleoovoidus</tp:taxon-name-part>
                        </tp:taxon-name><tp:taxon-authority>Vasilenko, 2005</tp:taxon-authority></tp:nomenclature><tp:treatment-sec sec-type="nomenclature-citation"><p><italic>* Paleoovoidus</italic> Vasilenko, 2005, p. 630, figs 1–3.</p><p>part. <italic><tp:taxon-name>Sertoveon</tp:taxon-name></italic> Krassilov, 2008, p. 69, figs 1–5.</p><p><italic><tp:taxon-name>Paleoovoidus</tp:taxon-name></italic> Vasilenko, 2008, p. 516, fig. 2, pl. 7.</p><p><italic><tp:taxon-name>Paleoovoidus</tp:taxon-name></italic> Sarzetti et al., 2009, p. 433, figs 2–7.</p><p>“Flea beetle egg deposition,” Lewis and Carroll, 1991, p. 335, fig. 2.</p><p>“Flea beetle egg deposition,” Lewis and Carroll, 1992, p. 3, fig. 2.</p><!--PageBreak--></tp:treatment-sec><tp:treatment-sec sec-type="Type ichnospecies"><title>Type ichnospecies.</title><p><italic><tp:taxon-name>Paleoovoidus rectus</tp:taxon-name></italic> Vasilenko, 2005, by monotypy.</p></tp:treatment-sec><tp:treatment-sec sec-type="Diagnosis "><title>Diagnosis </title><p>(taken from <xref ref-type="bibr" rid="B56">Sarzetti et al. 2009</xref>). Medium-sized elongate, narrow, ovoid, or lens-shaped structures, characterized by regular arrangement in leaf lamina. These structures, defined by dark, surrounding reaction tissue, are narrow at one end, each of which often bears a dark spot.</p></tp:treatment-sec><tp:treatment-sec sec-type="Comments"><title>Comments.</title><p><xref ref-type="bibr" rid="B56">Sarzetti et al. (2009)</xref> provided a revision of the ichnogenus <italic><tp:taxon-name>Paleoovoidus</tp:taxon-name></italic> including <italic><tp:taxon-name>Paleoovoidus rectus</tp:taxon-name></italic>, <italic><tp:taxon-name>Paleoovoidus flabellatus</tp:taxon-name></italic>, <italic><tp:taxon-name>Paleoovoidus arcuatus</tp:taxon-name></italic>, and <italic><tp:taxon-name>Paleoovoidus bifurcatus</tp:taxon-name></italic>. We have used here the narrowed concept of <italic><tp:taxon-name>Paleoovoidus</tp:taxon-name></italic> as presented by Sarzetti et al. (2009: 437). Other ichnogenera erected by <xref ref-type="bibr" rid="B30">Krassilov and Silantieva (2008)</xref>, <italic><tp:taxon-name>Costoveon</tp:taxon-name></italic> and <italic><tp:taxon-name>Catenoveon</tp:taxon-name></italic>, are comparable with <italic><tp:taxon-name>Paleoovoidus</tp:taxon-name></italic>, although the disposition of the scars over the leaf are different (<italic>vide</italic> <xref ref-type="bibr" rid="B56">Sarzetti et al. 2009</xref>). Unfortunately, the use of nomenclature to describe fossil damage types within a fossil assemblage in the literature is unsatisfactory, not least because of the inconsistency created by different authors using their own particular schemes (e.g., <xref ref-type="bibr" rid="B30">Krassilov and Silantieva 2008</xref>; <xref ref-type="bibr" rid="B74">Vasilenko 2008</xref>).</p></tp:treatment-sec><ref-list><ref id="B56"><mixed-citation xmlns:xlink="http://www.w3.org/1999/xlink" xlink:type="simple"><person-group><name name-style="western"><surname>Sarzetti</surname><given-names>LC</given-names></name><name name-style="western"><surname>Labandeira</surname><given-names>CC</given-names></name><name name-style="western"><surname>Muzón</surname><given-names>J</given-names></name><name name-style="western"><surname>Wilf</surname><given-names>P</given-names></name><name name-style="western"><surname>Cúneo</surname><given-names>NR</given-names></name><name name-style="western"><surname>Johnson</surname><given-names>KR</given-names></name><name name-style="western"><surname>Genise</surname><given-names>JF</given-names></name></person-group> (<year>2009</year>)<article-title> Odonatan endophytic oviposition from the Eocene of Patagonia: the ichnogenus <italic>Paleoovoidus</italic> and implications for behavioral stasis.</article-title> <source>Journal of Paleontology </source> <volume>83</volume>: <fpage>431</fpage>-<lpage>447</lpage>. <ext-link ext-link-type="uri" xlink:href="http://dx.doi.org/10.1666/08-121.1" xlink:type="simple">doi:10.1666/08-121.1</ext-link></mixed-citation></ref><ref id="B30"><mixed-citation xmlns:xlink="http://www.w3.org/1999/xlink" xlink:type="simple"><person-group><name name-style="western"><surname>Krassilov</surname><given-names>V</given-names></name><name name-style="western"><surname>Silantieva</surname><given-names>N</given-names></name></person-group> (<year>2008</year>)<article-title> Systematic description of phyllostigmas.</article-title> In: <person-group><name name-style="western"><surname>Krassilov</surname><given-names>V</given-names></name><name name-style="western"><surname>Rasnitsyn</surname><given-names>A</given-names></name></person-group> (<role>Eds</role>). <issue-title>Plant-arthropod interactions: the early angiosperm history.</issue-title> <source>Evidence from the Cretaceous of Israel. Pensoft Publishers and Brill, Sofia-Moscow, Leiden-Boston</source>: <fpage>65</fpage>-<lpage>75</lpage>.</mixed-citation></ref><ref id="B74"><mixed-citation xmlns:xlink="http://www.w3.org/1999/xlink" xlink:type="simple"><person-group><name name-style="western"><surname>Vasilenko</surname><given-names>DV</given-names></name></person-group> (<year>2008</year>)<article-title> Insect ovipositions on aquatic plant leaves <italic>Quereuxia</italic> from the Upper Cretaceous of the Amur region.</article-title> <source>Paleontological Journal </source> <volume>42</volume>: <fpage>514</fpage>-<lpage>521</lpage>. <ext-link ext-link-type="uri" xlink:href="http://dx.doi.org/10.1134/S0031030108050067" xlink:type="simple">doi:10.1134/S0031030108050067</ext-link></mixed-citation></ref></ref-list></tp:taxon-treatment>
