# Supplementary material for: The diversity of Odonata and their endophytic ovipositions from the Upper Oligocene Fossillagerstätte of Rott (Rhineland, Germany)
Source: Zookeys. 2011 Sep 24;(130):67–89. doi: 10.3897/zookeys.130.1441 (PMC3260750; doi:10.3897/zookeys.130.1441)
Supplement: XML Treatment for Paleoovoidus rectus [file zookeys.130.1441-treatment6.xml]

<!DOCTYPE tp:taxon-treatment
  PUBLIC "-//TaxonX//DTD Taxonomic Treatment Publishing DTD v0 20100105//EN" "tax-treatment-NSO.dtd">
<tp:taxon-treatment xmlns:tp="http://www.plazi.org/taxpub"><tp:treatment-meta><mixed-citation publication-type="journal"><person-group><name><surname>Petrulevičius</surname><given-names>Julián F.</given-names></name><name><surname>Wappler</surname><given-names>Torsten</given-names></name><name><surname>Nel</surname><given-names>André</given-names></name><name><surname>Rust</surname><given-names>Jes</given-names></name></person-group><article-title>The diversity of Odonata and their endophytic ovipositions from the Upper Oligocene Fossillagerstätte of Rott (Rhineland, Germany)</article-title><source>Zookeys</source><day>24</day><month>9</month><year>2011</year><volume>2011</volume><issue>130</issue><fpage>67</fpage><lpage>89</lpage><pub-id pub-id-type="doi">10.3897/zookeys.130.1441</pub-id></mixed-citation></tp:treatment-meta><tp:nomenclature><tp:taxon-name>
                            <tp:taxon-name-part taxon-name-part-type="genus">Paleoovoidus</tp:taxon-name-part>
                            <tp:taxon-name-part taxon-name-part-type="species">rectus</tp:taxon-name-part>
                            <object-id xmlns:xlink="http://www.w3.org/1999/xlink" xlink:type="simple">http://species-id.net/wiki/Paleoovoidus_rectus</object-id>
                        </tp:taxon-name><tp:taxon-authority>Vasilenko, 2005</tp:taxon-authority><xref ref-type="fig" rid="F4">Figs 11–12</xref></tp:nomenclature><tp:treatment-sec sec-type="nomenclature-citation"><p>* <italic><tp:taxon-name>Paleoovoidus rectus</tp:taxon-name></italic> Vasilenko, 2005, p. 631, figs 1–3, pl. 5.</p><p>“Odonata eggs” van Konijnenburg-van Cittert and Schmeißner, 1999, p. 217.</p><p>“Egg scars” Krassilov et al., 2007, p. 806, fig. 3D.</p><p><italic><tp:taxon-name>Paleoovoidus rectus</tp:taxon-name></italic> Sarzetti et al., 2009, p. 437, figs 2.3–2.4.</p></tp:treatment-sec><tp:treatment-sec sec-type="Diagnosis"><title>Diagnosis</title><p>(taken from <xref ref-type="bibr" rid="B56">Sarzetti et al. 2009</xref>: 437). Elongate to lens-shaped scars oriented in a single, linear row, with long axes of scars aligned lengthwise, mostly parallel to the long axis of the leaf and usually occurring along the midrib.</p></tp:treatment-sec><tp:treatment-sec sec-type="Description"><title>Description.</title><p>The specimen of <italic><tp:taxon-name>Paleoovoidus rectus</tp:taxon-name></italic> occurs in a leaf of <italic><tp:taxon-name>Sideroxylon salicites</tp:taxon-name></italic> (<tp:taxon-name>Sapotaceae</tp:taxon-name>, Ro_2.8; <xref ref-type="fig" rid="F4">Figs 11–12</xref>). This leaf has two sets of leaf scars; the inset box in <xref ref-type="fig" rid="F4">Fig. 11</xref> indicates those corresponding to <italic><tp:taxon-name>Paleoovoidus rectus</tp:taxon-name></italic>. There are seven scars arranged rectilinearly near the leaf apex, aligned closely adjacent along the primary vein, with the scar long axis parallel to the primary vein. The fifth scar is arranged symmetrically about the midvein. All scars show an elongate- to lens-shaped structure with an enveloping raised rim and a central depression (“elongated hole”), indicating the absence of plant tissue.The individual length of the scars ranges from 0.9 to 1.3 mm, and the width ranges from 0.4 to 0.5 mm. The distance between adjacent scars varies from 0.6 to 2.4 mm. Additionally, <italic><tp:taxon-name>Paleoovoidus arcuatus</tp:taxon-name></italic> (<xref ref-type="fig" rid="F4">Fig. 13</xref>) appears basal to the <italic><tp:taxon-name>Paleoovoidus rectus</tp:taxon-name></italic> trace, indicating that both patterns can occur on the same leaf (<italic>vide infra</italic>).</p></tp:treatment-sec><tp:treatment-sec sec-type="Comments"><title>Comments.</title><p>The specimen of <italic><tp:taxon-name>Paleoovoidus rectus</tp:taxon-name></italic> (HW_Ro_2.8; on <italic><tp:taxon-name>Sideroxylon salicites</tp:taxon-name></italic> [<tp:taxon-name>Sapotaceae</tp:taxon-name>]) derives from the pelite and lignite facies of the ‘Hangendschichten’ at the Rott locality. The sediments belong to the younger part of the Upper Oligocene<!--PageBreak--> (Chattian), based on the mammal assemblage (MP30) recorded by <xref ref-type="bibr" rid="B40">Mörs (1995)</xref> with an age of approximately 25 million years as accepted for the Rott Formation (von <xref ref-type="bibr" rid="B29">Koenigswald et al. 1996</xref>).</p><p>Patterns similar to <italic><tp:taxon-name>Paleoovoidus rectus</tp:taxon-name></italic> described here occur so far only in the early Eocene of Patagonia (<xref ref-type="bibr" rid="B56">Sarzetti et al. 2009</xref>) and have a sporadic occurrence on Mesozoic Coniferales and Ginkgoales (<xref ref-type="bibr" rid="B73">Vasilenko 2005</xref>; <xref ref-type="bibr" rid="B72">van Konijnenburg-van Cittert and Schmeißner 1999</xref>). The Rott specimen exhibits only minor differences from the Argentinian material described by <xref ref-type="bibr" rid="B56">Sarzetti et al. (2009)</xref>, mainly in dimensions and the total amount of scars preserved. Interestingly, <italic><tp:taxon-name>Paleoovoidus rectus</tp:taxon-name></italic> from the Upper Oligocene occurs at the same position at the tip of the leaf as preserved from the early Eocene Laguna del Hunco floras of Patagonia, and is also associated with <italic><tp:taxon-name>Paleoovoidus arcuatus</tp:taxon-name></italic>.</p></tp:treatment-sec><tp:treatment-sec><!--Section generated to contain objects referenced in tp:taxon-treatment.--><fig id="F4" position="float" orientation="portrait"><label>Figures 11–23.</label><caption><p>Endophytic oviposition from the Upper Oligocene Fossillagerstätte Rott. <italic><tp:taxon-name>Paleoovoidus rectus</tp:taxon-name></italic> isp <bold>11–12</bold> On <italic><tp:taxon-name>Sideroxylon salicites</tp:taxon-name></italic> (HW_Ro_2.8; <tp:taxon-name>Sapotaceae</tp:taxon-name>). <italic><tp:taxon-name>Paleoovoidus arcuatus</tp:taxon-name></italic> isp <bold>13</bold> On <italic><tp:taxon-name>Sideroxylon salicites</tp:taxon-name></italic> (HW_Ro_2.8; <tp:taxon-name>Sapotaceae</tp:taxon-name>), showing a zigzag pattern <bold>14–15</bold> On <italic><tp:taxon-name>Laurophyllum pseudoprinceps</tp:taxon-name></italic> (Ro_10982; <tp:taxon-name>Lauraceae</tp:taxon-name>), entire leaf fossil showing the distributions of scars over the lamina. Lettered lines (a-j) point to individual rows or ‘files’ of oviposition marks. <bold>16</bold> Trace-fossil specimens GPIBo_Rott_HELL_852 on an indeterminate dicot leaf <bold>17</bold> Enlargement from rectangular template in Figure 16, showing details of an individual scar <bold>18</bold> Entire leaf fossil showing the distributions of scars over the lamina on an indeterminate dicot leaf (Ro_11887). Lettered lines (a-b) point to individual rows of oviposition marks <bold>19</bold> Enlargement from trapezoid template in Figure 18, showing a zigzag pattern <bold>20</bold> Specimen Ro_10355 (an indeterminate dicot leaf) a-c (lettered lines) point to individual rows with a consecutive and parallel pattern <bold>21</bold> Trace-fossil specimens <italic><tp:taxon-name>Apocynophyllum</tp:taxon-name></italic> sp. (GPIBo_Rott_HELL_854, <tp:taxon-name>Apocynaceae</tp:taxon-name>). Lettered lines (a-d) point to individual rows of oviposition marks oriented along the secondary venation <bold>22</bold> Enlargement from rectangular template in Figure 21, showing teardrop-shaped oviposition scars. <italic><tp:taxon-name>Paleoovoidus bifurcatus</tp:taxon-name></italic> isp <bold>23</bold> On <italic><tp:taxon-name>Zizyphus zizyphoides</tp:taxon-name></italic> (HW_Ro_58.2; <tp:taxon-name>Rhamnaceae</tp:taxon-name>). Arrows pointing to oviposition scars forming double rows located in an acute angle along to both sides of the veins. Scale bars: stippled bar, 1 cm; slashed bar, 2 mm; dotted bar, 1 mm.</p></caption><graphic xmlns:xlink="http://www.w3.org/1999/xlink" xlink:href="ZooKeys-130-067-g004.jpg" position="float" orientation="portrait" xlink:type="simple"/></fig></tp:treatment-sec><ref-list><ref id="B56"><mixed-citation xmlns:xlink="http://www.w3.org/1999/xlink" xlink:type="simple"><person-group><name name-style="western"><surname>Sarzetti</surname><given-names>LC</given-names></name><name name-style="western"><surname>Labandeira</surname><given-names>CC</given-names></name><name name-style="western"><surname>Muzón</surname><given-names>J</given-names></name><name name-style="western"><surname>Wilf</surname><given-names>P</given-names></name><name name-style="western"><surname>Cúneo</surname><given-names>NR</given-names></name><name name-style="western"><surname>Johnson</surname><given-names>KR</given-names></name><name name-style="western"><surname>Genise</surname><given-names>JF</given-names></name></person-group> (<year>2009</year>)<article-title> Odonatan endophytic oviposition from the Eocene of Patagonia: the ichnogenus <italic>Paleoovoidus</italic> and implications for behavioral stasis.</article-title> <source>Journal of Paleontology </source> <volume>83</volume>: <fpage>431</fpage>-<lpage>447</lpage>. <ext-link ext-link-type="uri" xlink:href="http://dx.doi.org/10.1666/08-121.1" xlink:type="simple">doi:10.1666/08-121.1</ext-link></mixed-citation></ref><ref id="B40"><mixed-citation xmlns:xlink="http://www.w3.org/1999/xlink" xlink:type="simple"><person-group><name name-style="western"><surname>Mörs</surname><given-names>T</given-names></name></person-group> (<year>1995</year>)<article-title> Die Sedimentationsgeschichte der Fossillagerstätte Rott und ihre Altereinstufung anhand neuer Säugetierfunde (Oberoligozän, Rheinland).</article-title> <source>Courier Forschungsinstitut Senckenberg </source> <volume>187</volume>: <fpage>1</fpage>-<lpage>129</lpage>.</mixed-citation></ref><ref id="B29"><mixed-citation xmlns:xlink="http://www.w3.org/1999/xlink" xlink:type="simple"><person-group><name name-style="western"><surname>Koenigswald</surname><given-names> W von</given-names></name></person-group> (<role>Ed</role>) (<year>1996</year>)<source> Fossillagerstätte Rott bei Hennef im Siebengebirge.</source> <publisher-name>Rheinlandia</publisher-name>, <publisher-loc>Siegburg</publisher-loc>, <lpage>112</lpage> pp.</mixed-citation></ref><ref id="B73"><mixed-citation xmlns:xlink="http://www.w3.org/1999/xlink" xlink:type="simple"><person-group><name name-style="western"><surname>Vasilenko</surname><given-names>DV</given-names></name></person-group> (<year>2005</year>)<article-title> Damages on Mesozoic plants from the Transbaikalian locality Chernovskie Kopi.</article-title> <source>Paleontological Journal </source> <volume>39</volume>: <fpage>628</fpage>-<lpage>633</lpage>.</mixed-citation></ref><ref id="B72"><mixed-citation xmlns:xlink="http://www.w3.org/1999/xlink" xlink:type="simple"><person-group><name name-style="western"><surname>van Konijnenburg-van Cittert</surname><given-names>JHA</given-names></name><name name-style="western"><surname>Schmeiner</surname><given-names>S</given-names></name></person-group> (<year>1999</year>)<article-title> Fossil insect eggs on Lower Jurassic plant remains from Bavaria (Germany).</article-title> <source>Palaeogeography, Palaeoclimatology, Palaeoecology </source> <volume>152</volume>: <fpage>215</fpage>-<lpage>223</lpage>. <ext-link ext-link-type="uri" xlink:href="http://dx.doi.org/10.1016/S0031-0182(99)00059-0" xlink:type="simple">doi:10.1016/S0031-0182(99)00059-0</ext-link></mixed-citation></ref></ref-list></tp:taxon-treatment>
