# Supplementary material for: The diversity of Odonata and their endophytic ovipositions from the Upper Oligocene Fossillagerstätte of Rott (Rhineland, Germany)
Source: Zookeys. 2011 Sep 24;(130):67–89. doi: 10.3897/zookeys.130.1441 (PMC3260750; doi:10.3897/zookeys.130.1441)
Supplement: XML Treatment for Paleoovoidus arcuatus [file zookeys.130.1441-treatment7.xml]

<!DOCTYPE tp:taxon-treatment
  PUBLIC "-//TaxonX//DTD Taxonomic Treatment Publishing DTD v0 20100105//EN" "tax-treatment-NSO.dtd">
<tp:taxon-treatment xmlns:tp="http://www.plazi.org/taxpub"><tp:treatment-meta><mixed-citation publication-type="journal"><person-group><name><surname>Petrulevičius</surname><given-names>Julián F.</given-names></name><name><surname>Wappler</surname><given-names>Torsten</given-names></name><name><surname>Nel</surname><given-names>André</given-names></name><name><surname>Rust</surname><given-names>Jes</given-names></name></person-group><article-title>The diversity of Odonata and their endophytic ovipositions from the Upper Oligocene Fossillagerstätte of Rott (Rhineland, Germany)</article-title><source>Zookeys</source><day>24</day><month>9</month><year>2011</year><volume>2011</volume><issue>130</issue><fpage>67</fpage><lpage>89</lpage><pub-id pub-id-type="doi">10.3897/zookeys.130.1441</pub-id></mixed-citation></tp:treatment-meta><tp:nomenclature><tp:taxon-name>
                            <tp:taxon-name-part taxon-name-part-type="genus">Paleoovoidus</tp:taxon-name-part>
                            <tp:taxon-name-part taxon-name-part-type="species">arcuatus</tp:taxon-name-part>
                            <object-id xmlns:xlink="http://www.w3.org/1999/xlink" xlink:type="simple">http://species-id.net/wiki/Paleoovoidus_arcuatus</object-id>
                        </tp:taxon-name><tp:taxon-authority>(Krassilov, 2008)</tp:taxon-authority><xref ref-type="fig" rid="F4">Figs 13–22</xref></tp:nomenclature><tp:treatment-sec sec-type="nomenclature-citation"><p>* <italic><tp:taxon-name>Sertoveon arcuatum</tp:taxon-name></italic> Krassilov, 2008, p. 69, fig. 5.</p><p>“Concentric oviposition tracks“ Hellmund, 1986, p. 166 fig. 74; Hellmund, 1987, p. 154, fig. 15; Hellmund, 1988, p. 323.</p><p>“Coenagrioniden-Typ“ Hellmund and Hellmund, 1991, p. 7, figs 3.1–3.4, p. 8, fig. 4, p. 9, figs 5.1–5.2; Hellmund and Hellmund, 1993, p. 349, fig. 1, p. 350, fig. 2–3; Hellmund and Hellmund, 1996a, p. 59, fig. 6.3; Hellmund and Hellmund, 1996b, p. 166, fig. 17; Hellmund and Hellmund, 1996c, p. 109, figs 1a, b; Hellmund and Hellmund, 2002c, p. 262, fig. 8a</p><p>“Coenagrioniden-Typ vom Bogenmodus“ Hellmund and Hellmund, 1998, p. 282, fig. 1; Hellmund and Hellmund, 2002a, p. 3, fig. 2, p. 10, fig. 8; Hellmund and Hellmund, 2002c, p. 255, fig. 1a, p. 259, fig. 5a, p. 260, fig. 6, p. 261, fig. 7, p. 264, fig. 11a, p. 265, fig. 14, 15.</p><p>“Concentric oviposition tracks“ Labandeira, 2002, p. 41.</p><p>“Radially oriented oviposition scars“ Labandeira et al., 2002, p. 312, fig. 80.</p><p>“Ovoposiciones de la Familia <tp:taxon-name>Coenagrionidae</tp:taxon-name>“ Peñalver and Delclòs, 2004, p. 74, fig. 2.</p><p>“Zygopteran egg sets“ Krassilov et al., 2007, p. 806, fig. 3a–c.</p><p>“Endophytic oviposition probably of <tp:taxon-name>Calopterygina</tp:taxon-name>“ Vasilenko and Rasnitsyn, 2007, p. 1156, figs 4–6.</p><p><italic><tp:taxon-name>Paleoovoidus arcuatus</tp:taxon-name></italic>, <xref ref-type="bibr" rid="B74">Vasilenko 2008</xref> (new syn.), p. 516, fig. 2c, pl. 7, figs 2, 3.[meeting the requirements of ICZN, 1999: Art. 31.2]</p><p><italic><tp:taxon-name>Paleoovoidus arcuatum</tp:taxon-name></italic>, Sarzetti et al., 2009, p. 438, figs 3, 4, 5.1, 5.4–5.6, 6, 7.</p><p><italic><tp:taxon-name>Paleoovoidus arcuatum</tp:taxon-name></italic>, Wappler, 2010, p. 545, figs 3k–l.</p></tp:treatment-sec><tp:treatment-sec sec-type="Diagnosis"><title>Diagnosis</title><p>(taken from <xref ref-type="bibr" rid="B56">Sarzetti et al. 2009</xref>: 438). Elongate, lens-shaped to teardrop-shaped scars arranged with the short axes aligned horizontally to each other, either as <!--PageBreak-->straight rows or as arcs. Frequently the long axes of scars are sub parallel to each other. Occasionally, successive rows are parallel or exhibit zigzag patterns.</p></tp:treatment-sec><tp:treatment-sec sec-type="Description"><title>Description.</title><p>The endophytic oviposition scars of <italic><tp:taxon-name>Paleoovoidus arcuatus</tp:taxon-name></italic> are quite variable in shape as recognized by <xref ref-type="bibr" rid="B16">Hellmund and Hellmund (1991)</xref>, <xref ref-type="bibr" rid="B31">Krassilov et al. (2007)</xref>, and <xref ref-type="bibr" rid="B56">Sarzetti et al. (2009)</xref>. They range from elongate (<xref ref-type="fig" rid="F4">Figs 13, 15–17</xref>), lens-shaped (<xref ref-type="fig" rid="F4">Fig. 19</xref>), teardrop-shaped (<xref ref-type="fig" rid="F4">Fig. 22</xref>), to more or less irregular shapes (<xref ref-type="fig" rid="F4">Fig. 20</xref>). At the first glance, the scar patterns look chaotic (<xref ref-type="fig" rid="F4">Fig. 12</xref>), but in most cases the scars are arranged in concentric arches (<xref ref-type="fig" rid="F4">Figs 16, 20–21</xref>), but even more or less linear oviposition arcs are realized (<xref ref-type="fig" rid="F4">Fig. 18</xref>). In other cases (<xref ref-type="fig" rid="F4">Figs 18–19</xref>) the arcuate rows are not parallel to each other, resulting in a zigzag pattern (<xref ref-type="fig" rid="F4">Fig. 19</xref>). In general, the dimension of the scars ranges from 1.2 to 1.7 mm in length, and widths range from 0.3 to 0.5 mm. In two cases the specimens cover nearly the entire width of the leaf-blade, containing 111 and 376 scars (Fig. 1.4; comp. <xref ref-type="bibr" rid="B16">Hellmund and Hellmund 1991</xref>: Fig 3.1, <xref ref-type="bibr" rid="B18">Hellmund and Hellund 1996a</xref>: Fig. 6.3). The scars in rows are usually ranging between 2 to 15. They are variously orientated within the leaves, with the long axis parallel to sub parallel to the primary veins (<xref ref-type="fig" rid="F4">Figs 16, 20</xref>). In some specimens the scars show a distinctive enlargement of the callus (<xref ref-type="fig" rid="F4">Figs 17, 20, 22</xref>).</p><fig id="F4" position="float" orientation="portrait"><label>Figures 11–23.</label><caption><p>Endophytic oviposition from the Upper Oligocene Fossillagerstätte Rott. <italic><tp:taxon-name>Paleoovoidus rectus</tp:taxon-name></italic> isp <bold>11–12</bold> On <italic><tp:taxon-name>Sideroxylon salicites</tp:taxon-name></italic> (HW_Ro_2.8; <tp:taxon-name>Sapotaceae</tp:taxon-name>). <italic><tp:taxon-name>Paleoovoidus arcuatus</tp:taxon-name></italic> isp <bold>13</bold> On <italic><tp:taxon-name>Sideroxylon salicites</tp:taxon-name></italic> (HW_Ro_2.8; <tp:taxon-name>Sapotaceae</tp:taxon-name>), showing a zigzag pattern <bold>14–15</bold> On <italic><tp:taxon-name>Laurophyllum pseudoprinceps</tp:taxon-name></italic> (Ro_10982; <tp:taxon-name>Lauraceae</tp:taxon-name>), entire leaf fossil showing the distributions of scars over the lamina. Lettered lines (a-j) point to individual rows or ‘files’ of oviposition marks. <bold>16</bold> Trace-fossil specimens GPIBo_Rott_HELL_852 on an indeterminate dicot leaf <bold>17</bold> Enlargement from rectangular template in Figure 16, showing details of an individual scar <bold>18</bold> Entire leaf fossil showing the distributions of scars over the lamina on an indeterminate dicot leaf (Ro_11887). Lettered lines (a-b) point to individual rows of oviposition marks <bold>19</bold> Enlargement from trapezoid template in Figure 18, showing a zigzag pattern <bold>20</bold> Specimen Ro_10355 (an indeterminate dicot leaf) a-c (lettered lines) point to individual rows with a consecutive and parallel pattern <bold>21</bold> Trace-fossil specimens <italic><tp:taxon-name>Apocynophyllum</tp:taxon-name></italic> sp. (GPIBo_Rott_HELL_854, <tp:taxon-name>Apocynaceae</tp:taxon-name>). Lettered lines (a-d) point to individual rows of oviposition marks oriented along the secondary venation <bold>22</bold> Enlargement from rectangular template in Figure 21, showing teardrop-shaped oviposition scars. <italic><tp:taxon-name>Paleoovoidus bifurcatus</tp:taxon-name></italic> isp <bold>23</bold> On <italic><tp:taxon-name>Zizyphus zizyphoides</tp:taxon-name></italic> (HW_Ro_58.2; <tp:taxon-name>Rhamnaceae</tp:taxon-name>). Arrows pointing to oviposition scars forming double rows located in an acute angle along to both sides of the veins. Scale bars: stippled bar, 1 cm; slashed bar, 2 mm; dotted bar, 1 mm.</p></caption><graphic xmlns:xlink="http://www.w3.org/1999/xlink" xlink:href="ZooKeys-130-067-g004.jpg" position="float" orientation="portrait" xlink:type="simple"/></fig></tp:treatment-sec><tp:treatment-sec sec-type="Comments"><title>Comments.</title><p>The specimens of <italic><tp:taxon-name>Paleoovoidus arcuatus</tp:taxon-name></italic> occur on <italic><tp:taxon-name>Laurophyllum pseudoprinceps</tp:taxon-name></italic> (Ro_10982; <tp:taxon-name>Lauraceae</tp:taxon-name>), <italic><tp:taxon-name>Apocynophyllum</tp:taxon-name></italic> sp. (GPIBo_Rott_HELL_854, <tp:taxon-name>Apocynaceae</tp:taxon-name>), <italic><tp:taxon-name>Sideroxylon salicites</tp:taxon-name></italic> (HW_Ro_2.8; <tp:taxon-name>Sapotaceae</tp:taxon-name>), and on three undetermined dicotyledon leaves (Ro_10355; Ro_11887; GPIBo_Rott_HELL_852; GPIBo_Rott_HELL_851a+b). All specimens derive from the pelite and lignite facies of the ‘Hangendschichten’ at the Rott locality. The sediments belong to the younger part of the Upper Oligocene (Chattian), based on the mammal assemblage (MP30) recorded by <xref ref-type="bibr" rid="B40">Mörs (1995)</xref> with an age of approximately 25 million years as accepted for the Rott Formation (von <xref ref-type="bibr" rid="B29">Koenigswald et al. 1996</xref>). This type of endophytic oviposition beha<!--PageBreak--><!--PageBreak-->viour is widely distributed and known from several host plants, indicating that the species producing this ichnofossil are less selective than the <tp:taxon-name>Lestoidea</tp:taxon-name> for their angiosperm host plants. The specimen MPEF-Pb-1052 of Laguna del Hunco, is suggestive similar to the ovipositions made by <italic><tp:taxon-name>Epiophlebia superstes</tp:taxon-name></italic> and likely attributed to <tp:taxon-name>Frenguelliidae</tp:taxon-name> (both Epiproctophora) instead of <tp:taxon-name>Coenagrionidae</tp:taxon-name> as established by Sarzetti et al. (2009: 444, fig. 5.5).</p></tp:treatment-sec><tp:treatment-sec sec-type="Note"><title>Note.</title><p>The ichnogenus <italic><tp:taxon-name>Paleoovoidus</tp:taxon-name></italic> Vasilenko, 2005, originally described from the Upper Jurassic–Lower Cretaceous locality of Chernovskie Kopi, Russia, typically comprises arched oviposition scars, with the eggs set in rows at a considerable distance from each other parallel to their long axes. Since then several ichnospecies have been included. However, considerable confusion persists regarding the ichnotaxonomic status and diagnostic features of the ichnospecies. The ichnospecies <italic><tp:taxon-name>Paleoovoidus arcuatus</tp:taxon-name></italic> Vasilenko, 2008 was published several weeks later than <italic><tp:taxon-name>Sertoveonarcuatum</tp:taxon-name></italic> Krassilov, 2008 (type species of ichnogenus <italic><tp:taxon-name>Sertoveon</tp:taxon-name></italic>: <xref ref-type="bibr" rid="B30">Krassilov and Silantieva 2008</xref>). Sarzetti et al. (2009: 438, 441) synonymized these two ichnospecies and established the combination “<italic><tp:taxon-name>Paleoovoidus arcuatum</tp:taxon-name></italic> (Krassilov, 2008)”; however, they erroneously indicated “<italic><tp:taxon-name>Paleoovoidus arcuatum</tp:taxon-name></italic>” as new in their abstract and figure captions. According to <xref ref-type="bibr" rid="B25">ICZN (1999</xref>: Art. 31.2), this species name, as a Latin adjective in the nominative singular, must agree in gender with the generic name with which it is at any time combined, therefore is here corrected to: <italic><tp:taxon-name>Paleoovoidus arcuatus</tp:taxon-name></italic> (Krassilov, 2008).</p></tp:treatment-sec><ref-list><ref id="B74"><mixed-citation xmlns:xlink="http://www.w3.org/1999/xlink" xlink:type="simple"><person-group><name name-style="western"><surname>Vasilenko</surname><given-names>DV</given-names></name></person-group> (<year>2008</year>)<article-title> Insect ovipositions on aquatic plant leaves <italic>Quereuxia</italic> from the Upper Cretaceous of the Amur region.</article-title> <source>Paleontological Journal </source> <volume>42</volume>: <fpage>514</fpage>-<lpage>521</lpage>. <ext-link ext-link-type="uri" xlink:href="http://dx.doi.org/10.1134/S0031030108050067" xlink:type="simple">doi:10.1134/S0031030108050067</ext-link></mixed-citation></ref><ref id="B56"><mixed-citation xmlns:xlink="http://www.w3.org/1999/xlink" xlink:type="simple"><person-group><name name-style="western"><surname>Sarzetti</surname><given-names>LC</given-names></name><name name-style="western"><surname>Labandeira</surname><given-names>CC</given-names></name><name name-style="western"><surname>Muzón</surname><given-names>J</given-names></name><name name-style="western"><surname>Wilf</surname><given-names>P</given-names></name><name name-style="western"><surname>Cúneo</surname><given-names>NR</given-names></name><name name-style="western"><surname>Johnson</surname><given-names>KR</given-names></name><name name-style="western"><surname>Genise</surname><given-names>JF</given-names></name></person-group> (<year>2009</year>)<article-title> Odonatan endophytic oviposition from the Eocene of Patagonia: the ichnogenus <italic>Paleoovoidus</italic> and implications for behavioral stasis.</article-title> <source>Journal of Paleontology </source> <volume>83</volume>: <fpage>431</fpage>-<lpage>447</lpage>. <ext-link ext-link-type="uri" xlink:href="http://dx.doi.org/10.1666/08-121.1" xlink:type="simple">doi:10.1666/08-121.1</ext-link></mixed-citation></ref><ref id="B16"><mixed-citation xmlns:xlink="http://www.w3.org/1999/xlink" xlink:type="simple"><person-group><name name-style="western"><surname>Hellmund</surname><given-names>M</given-names></name><name name-style="western"><surname>Hellmund</surname><given-names>W</given-names></name></person-group> (<year>1991</year>)<article-title> Eiablageverhalten fossiler Kleinlibellen (Odonata, Zygoptera) aus dem Oberoligozän von Rott im Siebengebirge.</article-title> <source>Stuttgarter Beiträge zur Naturkunde, Serie B (Geologie und Paläontologie) </source> <volume>177</volume>: <fpage>1</fpage>-<lpage>17</lpage>.</mixed-citation></ref><ref id="B31"><mixed-citation xmlns:xlink="http://www.w3.org/1999/xlink" xlink:type="simple"><person-group><name name-style="western"><surname>Krassilov</surname><given-names>V</given-names></name><name name-style="western"><surname>Silantieva</surname><given-names>N</given-names></name><name name-style="western"><surname>Hellmund</surname><given-names>M</given-names></name><name name-style="western"><surname>Hellmund</surname><given-names>W</given-names></name></person-group> (<year>2007</year>)<article-title> Insect egg sets on angiosperm leaves from the Lower Cretaceous of Negev, Israel.</article-title> <source>Cretaceous Research </source> <volume>28</volume>: <fpage>803</fpage>-<lpage>811</lpage>. <ext-link ext-link-type="uri" xlink:href="http://dx.doi.org/10.1016/j.cretres.2006.11.004" xlink:type="simple">doi:10.1016/j.cretres.2006.11.004</ext-link></mixed-citation></ref><ref id="B18"><mixed-citation xmlns:xlink="http://www.w3.org/1999/xlink" xlink:type="simple"><person-group><name name-style="western"><surname>Hellmund</surname><given-names>M</given-names></name><name name-style="western"><surname>Hellmund</surname><given-names>W</given-names></name></person-group> (<year>1996a</year>)<article-title> Fossile Zeugnisse zum Verhalten von Kleinlibellen aus Rott.</article-title> In: <person-group><name name-style="western"><surname>Koenigswald W</surname><given-names>von</given-names></name></person-group> (<role>Ed</role>). <issue-title>Fossillagerstätte Rott bei Hennef am Siegengebirge.</issue-title> <source>Das Leben an einem subtropischen See vor 25 Millionen Jahren. Rheinlandia, Siegburg</source>: <fpage>57</fpage>-<lpage>60</lpage>.</mixed-citation></ref><ref id="B40"><mixed-citation xmlns:xlink="http://www.w3.org/1999/xlink" xlink:type="simple"><person-group><name name-style="western"><surname>Mörs</surname><given-names>T</given-names></name></person-group> (<year>1995</year>)<article-title> Die Sedimentationsgeschichte der Fossillagerstätte Rott und ihre Altereinstufung anhand neuer Säugetierfunde (Oberoligozän, Rheinland).</article-title> <source>Courier Forschungsinstitut Senckenberg </source> <volume>187</volume>: <fpage>1</fpage>-<lpage>129</lpage>.</mixed-citation></ref><ref id="B29"><mixed-citation xmlns:xlink="http://www.w3.org/1999/xlink" xlink:type="simple"><person-group><name name-style="western"><surname>Koenigswald</surname><given-names> W von</given-names></name></person-group> (<role>Ed</role>) (<year>1996</year>)<source> Fossillagerstätte Rott bei Hennef im Siebengebirge.</source> <publisher-name>Rheinlandia</publisher-name>, <publisher-loc>Siegburg</publisher-loc>, <lpage>112</lpage> pp.</mixed-citation></ref><ref id="B30"><mixed-citation xmlns:xlink="http://www.w3.org/1999/xlink" xlink:type="simple"><person-group><name name-style="western"><surname>Krassilov</surname><given-names>V</given-names></name><name name-style="western"><surname>Silantieva</surname><given-names>N</given-names></name></person-group> (<year>2008</year>)<article-title> Systematic description of phyllostigmas.</article-title> In: <person-group><name name-style="western"><surname>Krassilov</surname><given-names>V</given-names></name><name name-style="western"><surname>Rasnitsyn</surname><given-names>A</given-names></name></person-group> (<role>Eds</role>). <issue-title>Plant-arthropod interactions: the early angiosperm history.</issue-title> <source>Evidence from the Cretaceous of Israel. Pensoft Publishers and Brill, Sofia-Moscow, Leiden-Boston</source>: <fpage>65</fpage>-<lpage>75</lpage>.</mixed-citation></ref><ref id="B25"><mixed-citation xmlns:xlink="http://www.w3.org/1999/xlink" xlink:type="simple"><person-group><name name-style="western"><surname>International Commission on Zoological Nomenclature</surname></name></person-group> (<year>1999</year>)<source> International Code of Zoological Nomenclature, 4th ed.</source> <publisher-name>International Trust for Zoological Nomenclature</publisher-name>, <publisher-loc>London</publisher-loc>, <lpage>306</lpage> pp.</mixed-citation></ref></ref-list></tp:taxon-treatment>
