# Supplementary material for: The diversity of Odonata and their endophytic ovipositions from the Upper Oligocene Fossillagerstätte of Rott (Rhineland, Germany)
Source: Zookeys. 2011 Sep 24;(130):67–89. doi: 10.3897/zookeys.130.1441 (PMC3260750; doi:10.3897/zookeys.130.1441)
Supplement: XML Treatment for Paleoovoidus bifurcatus [file zookeys.130.1441-treatment8.xml]

<!DOCTYPE tp:taxon-treatment
  PUBLIC "-//TaxonX//DTD Taxonomic Treatment Publishing DTD v0 20100105//EN" "tax-treatment-NSO.dtd">
<tp:taxon-treatment xmlns:tp="http://www.plazi.org/taxpub"><tp:treatment-meta><mixed-citation publication-type="journal"><person-group><name><surname>Petrulevičius</surname><given-names>Julián F.</given-names></name><name><surname>Wappler</surname><given-names>Torsten</given-names></name><name><surname>Nel</surname><given-names>André</given-names></name><name><surname>Rust</surname><given-names>Jes</given-names></name></person-group><article-title>The diversity of Odonata and their endophytic ovipositions from the Upper Oligocene Fossillagerstätte of Rott (Rhineland, Germany)</article-title><source>Zookeys</source><day>24</day><month>9</month><year>2011</year><volume>2011</volume><issue>130</issue><fpage>67</fpage><lpage>89</lpage><pub-id pub-id-type="doi">10.3897/zookeys.130.1441</pub-id></mixed-citation></tp:treatment-meta><tp:nomenclature><tp:taxon-name>
                            <tp:taxon-name-part taxon-name-part-type="genus">Paleoovoidus</tp:taxon-name-part>
                            <tp:taxon-name-part taxon-name-part-type="species">bifurcatus</tp:taxon-name-part>
                            <object-id xmlns:xlink="http://www.w3.org/1999/xlink" xlink:type="simple">http://species-id.net/wiki/Paleoovoidus_bifurcatus</object-id>
                        </tp:taxon-name><tp:taxon-authority>Sarzetti, Labandeira, Muzón, Wilf, Cúneo, Johnson &amp; Genise, 2009</tp:taxon-authority><xref ref-type="fig" rid="F4">Fig. 23</xref></tp:nomenclature><tp:treatment-sec sec-type="nomenclature-citation"><p>* <italic><tp:taxon-name>Paleoovoidus bifurcatus</tp:taxon-name></italic> Sarzetti et al., 2009, p. 438, figs 2.1, 2.2.</p><p>“Galle <italic><tp:taxon-name>Aceria nervesqua fagina</tp:taxon-name></italic>“ Straus, 1977, p. 74, fig. 2, p. 78, fig. 50.</p><p>“Oviposition damage on primary and secondary veins (“Doppelreihen Modus“)“ Hellmund, 1988, p. 323.</p><p>“Lestiden-Typ“ Hellmund and Hellmund, 1991, p. 4–5 figs 1.1–1.3, 2; Hellmund and Hellmund, 1996a, p. 58, fig. 6.1a–b; Hellmund and Hellmund, 1996b, p. 165, fig. 16; Hellmund and Hellmund, 2002a, p. 3, fig. 2; Hellmund and Hellmund, 2002b, p. 49, figs 2–3, p. 53, fig. 12.</p><p>“Oviposition damage on secondary veins“ Labandeira et al., 2007, p. 10.</p></tp:treatment-sec><tp:treatment-sec sec-type="Diagnosis"><title>Diagnosis</title><p>(taken from <xref ref-type="bibr" rid="B56">Sarzetti et al. 2009</xref>: 438). Elongate to lens-shaped scars arranged in pairs along both sides of a primary vein, forming double rows and sometimes a V-shaped configuration, with the arms of the V parallel to secondary veins and the vertex embedded in the midvein.</p></tp:treatment-sec><tp:treatment-sec sec-type="Description"><title>Description.</title><p>The oviposition scars are preserved on a nearly complete preserved lanceolate leaf. Base acute and slightly asymmetric. Venation imperfect basal acro<!--PageBreak-->dromous.Midrib moderately thick and straight. Besides the pair of stout secondary veins arising at the base, secondary and tertiary veins form a fine network. The ovoid or ellipsoidal-shaped oviposition scars occur in pairs along the midrib and oriented at a right angle with respect to the vein in the upper part of the leaf. Main cluster occurs on the secondary vein, whereas the occurrence of endophytic oviposition scars on the midrib vein is more scattered. The total amount of scars is 25. The axial length of the scars ranges from 0.5 mm to 0.8 mm, and their width ranges from 0.3 mm to 0.4 mm. The distances between consecutive scars are variable within the range of 0.5 mm to 0.7 mm.</p></tp:treatment-sec><tp:treatment-sec sec-type="Comments"><title>Comments.</title><p>The specimen of <italic><tp:taxon-name>Paleoovoidus bifurcatus</tp:taxon-name></italic> (HW_Ro_58.2, on <italic><tp:taxon-name>Zizyphus zizyphoides</tp:taxon-name></italic> [<tp:taxon-name>Rhamnaceae</tp:taxon-name>]) derives from the pelite and lignite facies of the ‘Hangendschichten’ at the Rott locality. The sediments belong to the younger part of the Upper Oligocene (Chattian), based on the mammal assemblage (MP30) recorded by <xref ref-type="bibr" rid="B40">Mörs (1995)</xref> with an age of approximately 25 million years as accepted for the Rott Formation (von <xref ref-type="bibr" rid="B29">Koenigswald et al. 1996</xref>). The pattern was originally mentioned by (<xref ref-type="bibr" rid="B13">Hellmund (1986</xref>, <xref ref-type="bibr" rid="B14">1987</xref>, <xref ref-type="bibr" rid="B15">1988</xref>) and originally described and figured by <xref ref-type="bibr" rid="B16">Hellmund and Hellmund (1991</xref>, figs 1–2) but without any ichnotaxonomic analyses. A new ichnospecies, <italic><tp:taxon-name>Paleoovoidus bifurcatus</tp:taxon-name></italic>, was described by <xref ref-type="bibr" rid="B56">Sarzetti et al. (2009)</xref> from the early Eocene Laguna del Hunco floras of Patagonia. Accordingly, the ichnotaxonomic status of the ichnogenus <italic><tp:taxon-name>Paleoovoidus</tp:taxon-name></italic> was reviewed, providing a new ichnotaxonomic classification, indicating that the preservation of <italic><tp:taxon-name>Paleoovoidus bifurcatus</tp:taxon-name></italic> is variable across a broad range of compression/impression floras and host plants. The presense of <italic><tp:taxon-name>Paleoovoidus bifurcatus</tp:taxon-name></italic> on the Buckthorn family (<tp:taxon-name>Rhamnaceae</tp:taxon-name>) at Rott extending its host plant range. Previously, the ichnogenus show a marked preference for lauraceous leaves of the morphogenus <italic><tp:taxon-name>Daphnogene cinnamomifolia</tp:taxon-name></italic> (<xref ref-type="bibr" rid="B16">Hellmund and Hellmund 1991</xref>, <xref ref-type="bibr" rid="B18">1996a</xref>, <xref ref-type="bibr" rid="B19">b</xref>).</p></tp:treatment-sec><tp:treatment-sec><!--Section generated to contain objects referenced in tp:taxon-treatment.--><fig id="F4" position="float" orientation="portrait"><label>Figures 11–23.</label><caption><p>Endophytic oviposition from the Upper Oligocene Fossillagerstätte Rott. <italic><tp:taxon-name>Paleoovoidus rectus</tp:taxon-name></italic> isp <bold>11–12</bold> On <italic><tp:taxon-name>Sideroxylon salicites</tp:taxon-name></italic> (HW_Ro_2.8; <tp:taxon-name>Sapotaceae</tp:taxon-name>). <italic><tp:taxon-name>Paleoovoidus arcuatus</tp:taxon-name></italic> isp <bold>13</bold> On <italic><tp:taxon-name>Sideroxylon salicites</tp:taxon-name></italic> (HW_Ro_2.8; <tp:taxon-name>Sapotaceae</tp:taxon-name>), showing a zigzag pattern <bold>14–15</bold> On <italic><tp:taxon-name>Laurophyllum pseudoprinceps</tp:taxon-name></italic> (Ro_10982; <tp:taxon-name>Lauraceae</tp:taxon-name>), entire leaf fossil showing the distributions of scars over the lamina. Lettered lines (a-j) point to individual rows or ‘files’ of oviposition marks. <bold>16</bold> Trace-fossil specimens GPIBo_Rott_HELL_852 on an indeterminate dicot leaf <bold>17</bold> Enlargement from rectangular template in Figure 16, showing details of an individual scar <bold>18</bold> Entire leaf fossil showing the distributions of scars over the lamina on an indeterminate dicot leaf (Ro_11887). Lettered lines (a-b) point to individual rows of oviposition marks <bold>19</bold> Enlargement from trapezoid template in Figure 18, showing a zigzag pattern <bold>20</bold> Specimen Ro_10355 (an indeterminate dicot leaf) a-c (lettered lines) point to individual rows with a consecutive and parallel pattern <bold>21</bold> Trace-fossil specimens <italic><tp:taxon-name>Apocynophyllum</tp:taxon-name></italic> sp. (GPIBo_Rott_HELL_854, <tp:taxon-name>Apocynaceae</tp:taxon-name>). Lettered lines (a-d) point to individual rows of oviposition marks oriented along the secondary venation <bold>22</bold> Enlargement from rectangular template in Figure 21, showing teardrop-shaped oviposition scars. <italic><tp:taxon-name>Paleoovoidus bifurcatus</tp:taxon-name></italic> isp <bold>23</bold> On <italic><tp:taxon-name>Zizyphus zizyphoides</tp:taxon-name></italic> (HW_Ro_58.2; <tp:taxon-name>Rhamnaceae</tp:taxon-name>). Arrows pointing to oviposition scars forming double rows located in an acute angle along to both sides of the veins. Scale bars: stippled bar, 1 cm; slashed bar, 2 mm; dotted bar, 1 mm.</p></caption><graphic xmlns:xlink="http://www.w3.org/1999/xlink" xlink:href="ZooKeys-130-067-g004.jpg" position="float" orientation="portrait" xlink:type="simple"/></fig></tp:treatment-sec><ref-list><ref id="B56"><mixed-citation xmlns:xlink="http://www.w3.org/1999/xlink" xlink:type="simple"><person-group><name name-style="western"><surname>Sarzetti</surname><given-names>LC</given-names></name><name name-style="western"><surname>Labandeira</surname><given-names>CC</given-names></name><name name-style="western"><surname>Muzón</surname><given-names>J</given-names></name><name name-style="western"><surname>Wilf</surname><given-names>P</given-names></name><name name-style="western"><surname>Cúneo</surname><given-names>NR</given-names></name><name name-style="western"><surname>Johnson</surname><given-names>KR</given-names></name><name name-style="western"><surname>Genise</surname><given-names>JF</given-names></name></person-group> (<year>2009</year>)<article-title> Odonatan endophytic oviposition from the Eocene of Patagonia: the ichnogenus <italic>Paleoovoidus</italic> and implications for behavioral stasis.</article-title> <source>Journal of Paleontology </source> <volume>83</volume>: <fpage>431</fpage>-<lpage>447</lpage>. <ext-link ext-link-type="uri" xlink:href="http://dx.doi.org/10.1666/08-121.1" xlink:type="simple">doi:10.1666/08-121.1</ext-link></mixed-citation></ref><ref id="B40"><mixed-citation xmlns:xlink="http://www.w3.org/1999/xlink" xlink:type="simple"><person-group><name name-style="western"><surname>Mörs</surname><given-names>T</given-names></name></person-group> (<year>1995</year>)<article-title> Die Sedimentationsgeschichte der Fossillagerstätte Rott und ihre Altereinstufung anhand neuer Säugetierfunde (Oberoligozän, Rheinland).</article-title> <source>Courier Forschungsinstitut Senckenberg </source> <volume>187</volume>: <fpage>1</fpage>-<lpage>129</lpage>.</mixed-citation></ref><ref id="B29"><mixed-citation xmlns:xlink="http://www.w3.org/1999/xlink" xlink:type="simple"><person-group><name name-style="western"><surname>Koenigswald</surname><given-names> W von</given-names></name></person-group> (<role>Ed</role>) (<year>1996</year>)<source> Fossillagerstätte Rott bei Hennef im Siebengebirge.</source> <publisher-name>Rheinlandia</publisher-name>, <publisher-loc>Siegburg</publisher-loc>, <lpage>112</lpage> pp.</mixed-citation></ref><ref id="B13"><mixed-citation xmlns:xlink="http://www.w3.org/1999/xlink" xlink:type="simple"><person-group><name name-style="western"><surname>Hellmund</surname><given-names>M</given-names></name></person-group> (<year>1986</year>)<source> Beiträge zur Geologie der Umgebung der Umgebung von Rott unter besonderer Berücksichtigung der tertiären Flora und Fauna.</source> Unpublished Master Thesis, <publisher-name>University Bonn</publisher-name>, <publisher-loc>Bonn</publisher-loc>.</mixed-citation></ref><ref id="B14"><mixed-citation xmlns:xlink="http://www.w3.org/1999/xlink" xlink:type="simple"><person-group><name name-style="western"><surname>Hellmund</surname><given-names>M</given-names></name></person-group> (<year>1987</year>)<article-title> Hennef-Rott, eine Fossilfundstelle von Weltgeltung im Rhein-Sieg-Kreis.</article-title> <source>Jahrbuch des Rhein-Sieg-Kreises </source> <volume>1988</volume>: <fpage>152</fpage>-<lpage>157</lpage>.</mixed-citation></ref><ref id="B15"><mixed-citation xmlns:xlink="http://www.w3.org/1999/xlink" xlink:type="simple"><person-group><name name-style="western"><surname>Hellmund</surname><given-names>M</given-names></name></person-group> (<year>1988</year>)<article-title> Porzellanite - eine neue fossilführende Kieselsteinmodifikation aus Rott im Siebengebirge.</article-title> <source>Decheniana </source> <volume>141</volume>: <fpage>319</fpage>-<lpage>326</lpage>.</mixed-citation></ref><ref id="B16"><mixed-citation xmlns:xlink="http://www.w3.org/1999/xlink" xlink:type="simple"><person-group><name name-style="western"><surname>Hellmund</surname><given-names>M</given-names></name><name name-style="western"><surname>Hellmund</surname><given-names>W</given-names></name></person-group> (<year>1991</year>)<article-title> Eiablageverhalten fossiler Kleinlibellen (Odonata, Zygoptera) aus dem Oberoligozän von Rott im Siebengebirge.</article-title> <source>Stuttgarter Beiträge zur Naturkunde, Serie B (Geologie und Paläontologie) </source> <volume>177</volume>: <fpage>1</fpage>-<lpage>17</lpage>.</mixed-citation></ref><ref id="B18"><mixed-citation xmlns:xlink="http://www.w3.org/1999/xlink" xlink:type="simple"><person-group><name name-style="western"><surname>Hellmund</surname><given-names>M</given-names></name><name name-style="western"><surname>Hellmund</surname><given-names>W</given-names></name></person-group> (<year>1996a</year>)<article-title> Fossile Zeugnisse zum Verhalten von Kleinlibellen aus Rott.</article-title> In: <person-group><name name-style="western"><surname>Koenigswald W</surname><given-names>von</given-names></name></person-group> (<role>Ed</role>). <issue-title>Fossillagerstätte Rott bei Hennef am Siegengebirge.</issue-title> <source>Das Leben an einem subtropischen See vor 25 Millionen Jahren. Rheinlandia, Siegburg</source>: <fpage>57</fpage>-<lpage>60</lpage>.</mixed-citation></ref><ref id="B19"><mixed-citation xmlns:xlink="http://www.w3.org/1999/xlink" xlink:type="simple"><person-group><name name-style="western"><surname>Hellmund</surname><given-names>M</given-names></name><name name-style="western"><surname>Hellmund</surname><given-names>W</given-names></name></person-group> (<year>1996b</year>)<article-title> Zum Fortpflanzungsmodus fossiler Kleinlibellen (Insecta, Odonata, Zygoptera).</article-title> <source>Paläontologische Zeitschrift </source> <volume>70</volume>: <fpage>153</fpage>-<lpage>170</lpage>.</mixed-citation></ref></ref-list></tp:taxon-treatment>
